# Supplementary material for: Amikacin Coated 3D-Printed Metal Devices for Prevention of Postsurgical Infections (PSIs)
Source: Pharmaceutics. 2025 Jul 14;17(7):911. doi: 10.3390/pharmaceutics17070911 (PMC12298719; doi:10.3390/pharmaceutics17070911)
Supplement: Supplementary file 1 [file pharmaceutics-17-00911-s001.zip]

Archive with 1 entries (1 files):
- pharmaceutics-3741842-supplementary.pdf
